# Supplementary material for: Synthesis and Biological Evaluation of a Fused Structure of Indolizine and Pyrrolo[1,2-c]pyrimidine: Identification of Its Potent Anticancer Activity against Liver Cancer Cells
Source: Pharmaceuticals (Basel). 2022 Nov 12;15(11):1395. doi: 10.3390/ph15111395 (PMC9694334; doi:10.3390/ph15111395)
Supplement: Supplementary file 1 [file pharmaceuticals-15-01395-s001.zip]

Archive with 1 entries (1 files):
- pharmaceuticals-1975836-supplementary.pdf
